# Supplementary material for: Temperate UV-Accelerated Weathering Cycle Combined with HT-GPC Analysis and Drop Point Testing for Determining the Environmental Instability of Polyethylene Films
Source: Polymers (Basel). 2021 Jul 20;13(14):2373. doi: 10.3390/polym13142373 (PMC8309575; doi:10.3390/polym13142373)
Supplement: Supplementary file 1 [file polymers-13-02373-s001.zip]

Archive with 1 entries (1 files):
- polymers-1277133-supplementary.pdf
